# Supplementary material for: A bibliometric analysis of 16,826 triple-negative breast cancer publications using multiple machine learning algorithms: Progress in the past 17 years
Source: Front Med (Lausanne). 2023 Feb 8;10:999312. doi: 10.3389/fmed.2023.999312 (PMC9945529; doi:10.3389/fmed.2023.999312)
Supplement: Supplementary file 2 [file Data_Sheet_2.XLSX]

## Sheet: Sheet1
year	title	Abstract	Author	Affiliation	Country	MedlineTA	Substance	CitationSubset	MeshHeadingList	Reference_ArticleId	Reference_title	Publication_Type	received_date	accepted_date	pubmed_date	medline_date	entrez_date	revised_date
2021	The mechanism of cell death induced by silver nanoparticles is distinct from silver cations.	precisely how silver nanoparticles (agnps) kill mammalian cells still is not fully understood. it is not clear if agnp-induced damage differs from silver cation (ag cells were exposed to intact agnps, ag we identified agnps with negligible ag there are distinct differences in the responses of cells to agnps and ag	Rohde Monica M||Snyder Christina M||Sloop John||Solst Shane R||Donati George L||Spitz Douglas R||Furdui Cristina M||Singh Ravi	Department of Cancer Biology, Wake Forest School of Medicine, Medical Center Blvd., Winston-Salem, NC, 27157, USA.:2||Department of Chemistry, Wake Forest University, Winston-Salem, NC, 27109, USA.:2||Free Radical and Radiation Biology Program, Department of Radiation Oncology, Holden Comprehensive Cancer Center, University of Iowa, Iowa City, IA, 52242, USA.:2||Department of Internal Medicine, S…	England	Part Fibre Toxicol	Cations||Silver||Hydrogen Peroxide	IM	toxicity||toxicity||toxicity||Animals||Cations||Cell Death||Hydrogen Peroxide||Metal Nanoparticles||Silver	32123812||19192825||25692749||31239678||22978713||31706775||18547751||33376330||28285150||29684679||19731716||20565132||27180073||23876760||27815191||27586505||22101214||25546848||22576574||32157349||32187710||27842070||22448900||32062374||27278102||32503677||28809275||24440275||29061510||29069637||20569931||26454085||29703899||20428844||11734551||31739476||32672081||28212725||33757833||21306632|…	FASEB Bioadv. 2019 Sep 30;1(10):639-660||Environ Sci Technol. 2008 Dec 1;42(23):8959-64||Environ Sci Technol. 2015 Mar 17;49(6):3813-21||Int J Nanomedicine. 2019 Jun 07;14:4247-4259||Antioxid Redox Signal. 2014 Jan 10;20(2):372-82||Environ Pollut. 2020 Jan;256:113504||Toxicol Lett. 2008 Jul 10;179(3):130-9||Int J Nanomedicine. 2020 Dec 22;15:10425-10434||Toxicol In Vitro. 2017 Jun;41:223-231||Bio…	Journal Article||Research Support, N.I.H., Extramural||Research Support, Non-U.S. Gov't	2021-04-17	2021-09-21	2021-10-16	2021-10-21	2021-10-15
2021	Cytoprotective Effect of Vitamin D on Doxorubicin-Induced Cardiac Toxicity in Triple Negative Breast Cancer.	doxorubicin (dox) is a first-line treatment for triple negative breast cancer (tnbc), but its use may be limited by its cardiotoxicity mediated by the production of reactive oxygen species. we evaluated whether vitamin d may prevent dox-induced cardiotoxicity in a mouse tnbc model. female balb/c mice received rodent chow with vitamin d at 15 to 18 days, the mean ejection fraction, stroke volume, …	Lee Kevin J||Wright Griffin||Bryant Hannah||Wiggins Leigh Ann||Dal Zotto Valeria L||Schuler Michele||Malozzi Christopher||Cohen Michael V||Gassman Natalie R	Department of Physiology and Cell Biology, University of South Alabama College of Medicine, Mobile, AL 36688, USA.:4||Department of Comparative Medicine, University of South Alabama College of Medicine, Mobile, AL 36688, USA.:3||Department of Pathology and Laboratory Medicine, Brody School of Medicine, East Carolina University, Greenville, NC 27834, USA.:1||Department of Microbiology and Immunolo…	Switzerland	Int J Mol Sci	Antibiotics, Antineoplastic||Protective Agents||Vitamins||Vitamin D||Doxorubicin	IM	toxicity||etiology||pathology||prevention & control||drug effects||toxicity||pharmacology||chemically induced||drug therapy||pathology||pharmacology||pharmacology||Animals||Antibiotics, Antineoplastic||Cardiotoxicity||Cytoprotection||Doxorubicin||Female||Mice||Mice, Inbred BALB C||Protective Agents||Triple Negative Breast Neoplasms||Vitamin D||Vitamins	27765921||24748018||19830074||28721389||27184417||29181122||33997769||12049739||27057123||20016174||21575199||29101178||28427212||19164469||31596905||20517201||28883796||30065252||31291545||29304463||26025579||29910657||24096871||28216084||30181466||26166745||24460787||31905596||30903913||21858154||31955137||24890832||24025724||29799191||32285621||16483932||25598486||28988826||29657326||22465037|…	Oncotarget. 2017 Jan 3;8(1):1913-1924||Curr Treat Options Cardiovasc Med. 2014 Jun;16(6):315||Cases J. 2009 Jul 21;2:8390||NPJ Breast Cancer. 2016 Nov 16;2:16036||Nat Rev Clin Oncol. 2016 Nov;13(11):674-690||Oxid Med Cell Longev. 2017;2017:1521020||Curr Res Biotechnol. 2019 Nov;1:78-86||Mol Cell. 2002 May;9(5):1031-44||J Basic Clin Pharm. 2016 Mar;7(2):27-31||Cardiology. 2010;115(2):155-62||Mol C…	Journal Article	2021-06-14	2021-07-07	2021-07-25	2021-07-31	2021-07-24	2021-07-06
2021	Inflammatory Breast Cancer at the Extremes of Age.	inflammatory breast cancer (ibc) is a rare breast malignancy with poor outcomes compared with non-ibc. age-related differences in tumor biology, treatment, and clinical outcomes have been described in non-ibc. this study evaluated age-related differences in ibc. from an institutional prospective database, patients with an ibc diagnosed from 2010 to 2019 were identified. age was categorized as 40 …	Adesoye Taiwo||Babayemi Oluwatowo||Postlewait Lauren M||DeSnyder Sarah M||Sun Susie X||Woodward Wendy A||Ueno Naoto T||Hunt Kelly K||Lucci Anthony||Teshome Mediget	Department of Breast Surgical Oncology, The University of Texas MD Anderson Cancer Center, Houston, TX, USA.:5||Department of Health Services Research, Division of Cancer Prevention and Population Sciences, The University of Texas MD Anderson Cancer Center, Houston, TX, USA.:1||Division of Surgical Oncology, Department of Surgery, Emory University, Atlanta, GA, USA.:1||Morgan Welch Inflammatory B…	United States	Ann Surg Oncol		IM	therapy||therapy||therapy||Adult||Aged||Breast Neoplasms||Female||Humans||Inflammatory Breast Neoplasms||Neoplasm Recurrence, Local||Proportional Hazards Models||Retrospective Studies||Triple Negative Breast Neoplasms	28368261||26092296||30972613||29667990||25459672||17694554||21220618||21509759||29593010||10.1080/01621459.1958.10501452||19720911||23897954||22261811||20332136||21115855||20503410||21765048||18300243||24351399||26988771||23690420||20652755||25637340||27757718||32710271||32057107||11923129||28755879||24888808||16084735||10363138||16368868||10.1023/B:CACO.0000024222.61114.18||10340883||24510381||3…	Fouad TM, Barrera AMG, Reuben JM, et al. Inflammatory breast cancer: a proposed conceptual shift in the UICC-AJCC TNM staging system. Lancet Oncol. 2017;18:e228C32.||Fouad TM, Kogawa T, Liu DD, et al. Overall survival differences between patients with inflammatory and noninflammatory breast cancer presenting with distant metastasis at diagnosis. Breast Cancer Res Treat. 2015;152:417.||van Uden DJ…	Journal Article	2021-04-28	2021-05-26	2021-07-23	2021-09-08	2021-07-22
2021	Survival Outcomes for Metaplastic Breast Cancer Differ by Histologic Subtype.	metaplastic breast carcinoma (mbc) is a rare, aggressive subtype of breast cancer associated with poorer overall survival than other triple-negative breast cancers. this study sought to compare survival outcomes among histologic subtypes of mbc with those of non-metaplastic triple-negative breast cancer. clinicopathologic and treatment data for all patients with non-metastatic, pure mbc undergoin…	Tadros Audree B||Sevilimedu Varadan||Giri Dilip D||Zabor Emily C||Morrow Monica||Plitas George	Department of Surgery, Memorial Sloan Kettering Cancer Center, New York, NY, USA.:2||Department of Epidemiology and Biostatistics, Memorial Sloan Kettering Cancer Center, New York, NY, USA.:2||Department of Pathology, Memorial Sloan Kettering Cancer Center, New York, NY, USA.:1||Department of Quantitative Health Sciences, Cleveland Clinic, Cleveland, Ohio, USA.:1||Department of Surgery, Memorial …	United States	Ann Surg Oncol		IM	therapy||therapy||Breast||Breast Neoplasms||Female||Humans||Metaplasia||Neoadjuvant Therapy||Neoplasm Recurrence, Local||Triple Negative Breast Neoplasms	10.1634/theoncologist.2017-0398||10.1259/bjr.20140644||10.1007/s10549-010-0780-8||10.1136/jclinpath-2011-200586||10.1007/s10549-018-5005-6||10.1245/s10434-018-6533-3||10.7150/jca.40817||10.1177/030089160909500224||10.1016/j.clbc.2017.04.009||10.1038/bjc.2014.592||10.1007/s10549-017-4367-5||10.1245/s10434-017-6316-2||10.1038/s41379-019-0208-x||10.1093/ajcp/aqv097||10.1136/jclinpath-2012-201084||10…	Schroeder MC, Rastogi P, Geyer CE Jr, Miller LD, Thomas A. Early and locally advanced metaplastic breast cancer: presentation and survival by receptor status in surveillance, epidemiology, and end results (SEER) 2010C2014. Oncologist. 2018;23:481C8.||Nelson RA, Guye ML, Luu T, Lai LL. Survival outcomes of metaplastic breast cancer patients: results from a U.S. population-based analysis. Ann Surg …	Journal Article	2020-09-24	2020-11-11	2021-01-04	2021-07-09	2021-01-03
2021	Survival Outcomes Among Patients with Metastatic Breast Cancer: Review of 47,000 Patients.	although metastatic breast cancer (mbc) remains incurable, advances in therapies have improved survival. using a contemporary dataset of de novo mbc patients, we explore how overall (os) and cancer-specific survival (css) changed over time. all patients with de novo mbc from 1988 to 2016 were selected from surveillance, epidemiology, and end results (seer) 18. unadjusted os and css were estimated…	Taskindoust Mahsa||Thomas Samantha M||Sammons Sarah L||Fayanju Oluwadamilola M||DiLalla Gayle||Hwang E Shelley||Plichta Jennifer K	Department of Surgery, Duke University Medical Center, Durham, NC, USA.:4||Duke Cancer Institute, Durham, NC, USA.:5||Biostatistics Shared Resource, Duke Cancer Institute, Durham, NC, USA.:1||Department of Biostatistics and Bioinformatics, Duke University, Durham, NC, USA.:1||Department of Medicine, Duke University Medical Center, Durham, NC, USA.:1||Department of Population Health Sciences, Duke…	United States	Ann Surg Oncol		IM	therapy||therapy||Breast Neoplasms||Female||Humans||Prognosis||Proportional Hazards Models||Triple Negative Breast Neoplasms	10.3322/caac.21590||10.3322/caac.21565||10.1093/annonc/mdp261||10.1056/NEJMoa1809615||10.1016/j.ejca.2017.06.002||10.1007/s10549-018-4804-0||10.1007/s10549-019-05423-5||10.1001/jama.2018.19323||10.3322/caac.21583||10.1093/jncics/pky062||10.1158/1055-9965.EPI-16-0889||10.1093/annonc/mdw604||10.1002/cncr.32648||10.1007/s12094-018-02015-5||10.1002/cncr.28550||10.1097/SLA.0000000000004231||10.1200/JC…	Siegel RL, Miller KD, Jemal A. Cancer statistics, 2020. CA Cancer J Clin. 2020;70(1):7C30.||Miller KD, Nogueira L, Mariotto AB, et al. Cancer treatment and survivorship statistics, 2019. CA Cancer J Clin. 2019;69(5):363C85.||Beslija S, Bonneterre J, Burstein HJ, et al. Third consensus on medical treatment of metastatic breast cancer. Ann Oncol. 2009;20(11):1771C85.||Schmid P, Adams S, Rugo HS, et…	Journal Article	2021-03-19	2021-05-06	2021-05-30	2021-10-21	2021-05-29
2021	Locoregional therapy in de novo metastatic breast cancer: Systemic review and meta-analysis.	locoregional therapy (lrt) in de novo metastatic disease is controversial with inconsistent results from randomized control trials (rcts). rcts comparing lrt and systemic therapy to standard therapy alone in de novo metastatic breast cancer were identified. hazard ratios (hrs) and their associated 95% confidence intervals (cis) were computed and pooled in a meta-analysis using generic inverse var…	Reinhorn Daniel||Mutai Raz||Yerushalmi Rinat||Moore Assaf||Amir Eitan||Goldvaser Hadar	Institute of Oncology, Rabin Medical Center, Petah- Tikva, Israel.:2||Institute of Oncology, Rabin Medical Center, Petah- Tikva, Israel; Sackler Faculty of Medicine, Tel Aviv University, Tel Aviv, Israel.:2||Princess Margaret Cancer Centre, University of Toronto, Toronto, Canada.:1||Oncology Institute, Shaare Zedek Medical Center, Jerusalem, Israel; Faculty of Medicine, Hebrew University, Jerusal…	Netherlands	Breast		IM	therapy||Breast Neoplasms||Female||Humans||Proportional Hazards Models||Radiotherapy, Adjuvant||Survival Rate	17687611||30627694||14662433||25809462||21107114||23489938||31912902||32076063||25783184||29777404||23653043||30667505||28526536||23958676||26943635||31082916||11463691||17647245||32171426||21811424||30139836||18726129||20064377||32656512||2254764||31087448||19221149||27975154||31718602||29387785||31825569||26363985||21865043||17891444||15026364||20921380	Ann Surg Oncol. 2007 Dec;14(12):3345-51||JNCI Cancer Spectr. 2018 Nov;2(4):pky062||Lancet Oncol. 2003 Dec;4(12):760-8||Stat Med. 2015 Jun 15;34(13):2116-27||Ann Surg. 2010 Dec;252(6):1037-43||Surgery. 2013 Jun;153(6):771-8||CA Cancer J Clin. 2020 Jan;70(1):7-30||Sci Rep. 2020 Feb 19;10(1):2952||Breast Cancer Res Treat. 2015 Apr;150(3):621-9||Ann Surg Oncol. 2018 Oct;25(11):3141-3149||Ann Surg Onc…	Journal Article||Meta-Analysis||Review	2021-01-11	2021-05-03	2021-06-24	2021-10-16	2021-06-23	2021-04-19
2021	Time to Completion of Breast Cancer Treatment and Survival.	breast cancer treatment delays are common. this study was designed to examine the association between the time interval from time of diagnosis to completion of all acute breast cancer treatment modalities (surgery, chemotherapy, and radiation therapy) and survival. a retrospective analysis was performed utilizing data from the national cancer database (ncdb) to determine an association between th…	Pratt Debra||Burneikis Talia||Tu Chao||Grobmyer Stephen	Breast Surgery, Cleveland Clinic Ohio, 18200 Lorraine Ave, Cleveland, OH, 44111, USA. deprat@ccf.org.:1||Cleveland Clinic Ohio, Cleveland, OH, USA.:2||Cleveland Clinic Abu Dhabi, Abu Dhabi, United Arab Emirates.:1	United States	Ann Surg Oncol	Biomarkers, Tumor||Receptors, Estrogen||Receptors, Progesterone||Receptor, ErbB-2	IM	therapy||Biomarkers, Tumor||Breast Neoplasms||Female||Humans||Proportional Hazards Models||Receptor, ErbB-2||Receptors, Estrogen||Receptors, Progesterone||Retrospective Studies||Survival Analysis	10.1001/jamasurg.2013.1680||10.1001/jamaoncol.2015.4508||10.1371/journal.pone.0213209||10.1111/tbj.12209||10.1245/s10434-018-6615-2||10.1001/jamasurg.2018.5113||10.1245/s10434-019-08050-y||10.1245/s10434-019-07566-7||10.1007/s10549-016-3960-3||10.1158/1538-7445.SABCS19-P4-12-19||10.1097/SLA.0000000000002953||10.1038/s41598-020-64005-4	Smith EC, Ziogas A, Anton-Culver H. Delay in surgical treatment and survival after breast cancer diagnosis in young women by race/ethnicity. JAMA Surg. 2013;148(6):516C23. https://doi.org/10.1001/jamasurg.2013.1680 .||Bleicher RJ, Ruth K, Sigurdson ER, et al. Time to surgery and breast cancer survival in the United States. JAMA Oncol. 2016;2(3):330. https://doi.org/10.1001/jamaoncol.2015.4508 .||…	Journal Article	2020-12-21	2021-04-19	2021-06-10	2021-11-18	2021-06-09
2021	LTX-315-enabled, radiotherapy-boosted immunotherapeutic control of breast cancer by NK cells.	ltx-315 is a nonameric oncolytic peptide in early clinical development for the treatment of solid malignancies. preclinical and clinical evidence indicates that the anticancer properties of ltx-315 originate not only from its ability to selectively kill cancer cells, but also from its capacity to promote tumor-targeting immune responses. here, we investigated the therapeutic activity and immunolo…	Yamazaki Takahiro||Wennerberg Erik||Hensler Michal||Buqu Aitziber||Kraynak Jeffrey||Fucikova Jitka||Zhou Xi Kathy||Sveinbj Baldur||Rekdal||Demaria Sandra||Galluzzi Lorenzo	Department of Radiation Oncology, Weill Cornell Medical College, New York, NY, USA.:6||Sotio, Prague, Czech Republic.:2||2nd Faculty of Medicine and University Hospital Motol, Department of Immunology, Charles University, Prague, Czech Republic.:1||Department of Population Health Sciences, Weill Cornell Medical College, New York, NY, USA.:1||Lytix Biopharma, Oslo, Norway.:2||Department of Medical…	United States	Oncoimmunology	LTX-315||Oligopeptides	IM	therapy||Animals||Humans||Immunotherapy||Killer Cells, Natural||Mice||Oligopeptides||Triple Negative Breast Neoplasms||Tumor Microenvironment	32209603||32934330||31177991||25516281||32732875||8568235||33150045||26962684||28598415||27765066||27082453||31873291||1540948||27923825||29429633||26927800||28801472||24676901||33574607||24227677||29559561||33495311||32923169||22455463||33542073||33679726||33837124||31595049||30635090||27207943||33659100||30824813||33256911||19706802||32532811||21490162||31646105||30670061||27588403||33214663||3…	J Immunother Cancer. 2020 Mar;8(1):||Nat Rev Clin Oncol. 2021 Feb;18(2):85-100||J Med Case Rep. 2019 Jun 10;13(1):177||Genome Biol. 2014;15(12):550||Nat Commun. 2020 Jul 30;11(1):3819||J Immunol. 1996 Feb 15;156(4):1362-8||Oncoimmunology. 2020 Oct 20;9(1):1830524||Cell Death Dis. 2016 Mar 10;7:e2134||Nat Commun. 2017 Jun 09;8:15618||Genome Biol. 2016 Oct 20;17(1):218||Cell Death Differ. 2016 Jun;…	Journal Article			2021-08-20	2021-10-16	2021-08-19
2021	Cancer-Specific Outcomes in the Elderly with Triple-Negative Breast Cancer: A Systematic Review.	triple-negative breast cancer (tnbc) is more common among young women, although it frequently presents in older patients. despite an aging population, there remains a paucity of data on the treatment of tnbc in elderly women. we conducted a systematic review of the peer-reviewed and unpublished literature that captures the management and breast-cancer-specific survival (bcss) of women 70 years ol…	Yoon Jenny||Knapp Gregory||Quan May Lynn||Bouchard-Fortier Antoine	Department of General Surgery, University of Calgary, Calgary, AB T2N 2T9, Canada.:3||Division of General Surgery, Department of Surgery, Dalhousie University, Halifax, NS B3H 2Y9, Canada.:1	Switzerland	Curr Oncol		IM	therapy||Aged||Cohort Studies||Combined Modality Therapy||Female||Humans||Triple Negative Breast Neoplasms	26020519||28485826||23335622||28528451||31497253||22469125||24999743||31273872||23395245||15741529||25472915||17387718||29704919||30925635||31761352||26341644||29499074||29768496||27292180||26018878||11180731	PLoS One. 2015 May 28;10(5):e0128345||Breast J. 2017 Nov;23(6):630-637||Oncologist. 2013;18(2):141-7||Breast Cancer Res Treat. 2017 Aug;165(1):17-39||Oncotarget. 2019 Aug 27;10(50):5245-5252||Lancet Oncol. 2012 Apr;13(4):e148-60||PLoS One. 2014 Jul 07;9(7):e100573||Breast J. 2019 Nov;25(6):1126-1133||Lancet. 2013 Mar 2;381(9868):752-62||JAMA. 2005 Mar 2;293(9):1073-81||Breast Cancer Res Treat. 20…	Journal Article||Review||Systematic Review	2021-04-21	2021-06-21	2021-07-03	2021-09-25	2021-07-02	2021-06-19
2021	Genetic Association of CYP1B1 4326 C>G Polymorphism with Disease-Free Survival in TNBC Patients Undergoing TAC Chemotherapy Regimen.	triple negative breast cancer (tnbc) which is treated with taxane, adriamycin and cyclophosphamide (tac) chemotherapy regimen show variation in treatment response. cyp1b1 4326 c>g polymorphism has been implicated in contributing to the differences in treatment response in various types of cancers. the objective of the present study was to investigate whether this polymorphism modulate the risk of…	Abdul Aziz Ahmad Aizat||Md Salleh Md Salzihan||Yahya Maya Mazuwin||Zakaria Andee Dzulkarnaen||Ankathil Ravindran	Human Genome Centre, School of Medical Sciences, Universiti Sains Malaysia, Health Campus, Kubang Kerian, Kelantan, Malaysia.:2||Department of Pathology School of Medical Sciences, Universiti Sains Malaysia, Health Campus, Kubang Kerian, Kelantan, Malaysia.:1||Department of Surgery, School of Medical Sciences, Universiti Sains Malaysia, Health Campus, Kubang Kerian, Kelantan, Malaysia.:2	Thailand	Asian Pac J Cancer Prev	Antineoplastic Agents||Bridged-Ring Compounds||Taxoids||taxane||Doxorubicin||Cyclophosphamide||CYP1B1 protein, human||Cytochrome P-450 CYP1B1	IM	therapeutic use||therapeutic use||therapeutic use||genetics||therapeutic use||epidemiology||genetics||genetics||therapeutic use||drug therapy||genetics||mortality||Adult||Antineoplastic Agents||Bridged-Ring Compounds||Cyclophosphamide||Cytochrome P-450 CYP1B1||Disease-Free Survival||Doxorubicin||Female||Genotype||Humans||Malaysia||Middle Aged||Neoplasm Recurrence, Local||Polymorphism, Single Nucl…	20023571||25410489||10696569||22508812||26785747||26819640||18597657||15328174||17116942||28496004||21067385||18187806||20889730||12939788||20875115||22740196||26180747||25605142||15596250||23734165||25504507||20696580||31571924||17224914||29154023||20632082||27013474||18212750||18250347||23292831||21633166	Am J Clin Oncol. 2010 Dec;33(6):637-45||Cancer Sci. 2015 Jan;106(1):86-93||Endocr Rev. 2000 Feb;21(1):40-54||J Clin Oncol. 2012 May 20;30(15):1796-804||BMC Genet. 2016 Jan 19;17:23||J Cancer. 2016 Jan 01;7(2):167-73||Pharmacogenomics. 2008 Jul;9(7):969-74||Clin Cancer Res. 2004 Aug 15;10(16):5367-74||J Clin Oncol. 2006 Dec 20;24(36):5652-7||Oncotarget. 2017 Jul 4;8(27):44870-44880||N Engl J Med. …	Journal Article	2021-02-08		2021-04-29	2021-11-24	2021-04-28
2021	Risk-adapted adjuvant therapy of luminal early breast cancer in 2020.	the present review summarizes recent original publications addressing the topic of risk-adapted adjuvant therapy in early breast cancer (ebc). as neoadjuvant therapy has become a standard for triple negative and her2+ ebc, it focusses on luminal ebc. gene expression assays have become standard of care in luminal ebc, at least for patients with node negative disease. two prospective randomized cli…	Harbeck Nadia	Breast Center, Dept OB&GYN and CCCMunich, LMU University Hospital, Munich, Germany.:1	England	Curr Opin Obstet Gynecol	Aminopyridines||Antineoplastic Agents, Hormonal||Benzimidazoles||Ki-67 Antigen||Piperazines||Protein Kinase Inhibitors||Pyridines||Receptors, Estrogen||Receptors, Progesterone||abemaciclib||ERBB2 protein, human||Receptor, ErbB-2||palbociclib	IM	therapeutic use||therapeutic use||therapeutic use||drug therapy||genetics||pathology||surgery||epidemiology||metabolism||therapeutic use||therapeutic use||therapeutic use||genetics||metabolism||genetics||metabolism||genetics||metabolism||Aminopyridines||Antineoplastic Agents, Hormonal||Benzimidazoles||Breast Neoplasms||COVID-19||Female||Gene Expression Profiling||Humans||Ki-67 Antigen||Neoadjuvan…	10.1158/1078-0432.ccr-20-2737.||10.1093/jnci/djaa148	Harbeck N, Penault-Llorca F, Cortes J, et al. Breast Cancer. Nat Rev Dis Primers 2019; 5:66.||Ettl J, Anders SI, Hapfelmeier A, et al. First prospective outcome data for the second-generation multigene test Endopredict in ER-positive/HER2-negative breast cancer. Arch Gynecol Obstet 2020; 302:1461C1467.||Noske A, Anders SI, Ettl J, et al. Risk stratification in luminal-type breast cancer: Comparis…	Journal Article||Review			2020-12-19	2021-01-12	2020-12-18
2021	Effective Triple-Negative Breast Cancer Targeted Treatment Using iRGD-Modified RBC Membrane-Camouflaged Nanoparticles.	triple-negative breast cancer (tnbc) has the high degree of malignancy and aggressiveness. there is no targeted therapy drug. many studies have shown that rbc membrane-coated nanoparticles achieve biological camouflage. in addition, the rgd module in the irgd mediates the penetration of the vector across the tumor blood vessels to the tumor tissue space. therefore, we developed irgd-rm-(dox/msns)…	Huang Jingbin||Lai Wenjing||Wang Qing||Tang Qin||Hu Changpeng||Zhou Min||Wang Fengling||Xie Dandan||Zhang Qian||Liu Wuyi||Zhang Zhe||Zhang Rong	Department of Pharmacy, The Second Affiliated Hospital of Army Medical University, ChongQing, People's Republic of China.:12	New Zealand	Int J Nanomedicine	Drug Carriers||Oligopeptides||Doxorubicin	IM	therapeutic use||therapeutic use||therapeutic use||drug therapy||Cell Line, Tumor||Doxorubicin||Drug Carriers||Humans||Nanoparticles||Oligopeptides||Triple Negative Breast Neoplasms	31671946||28833739||30803232||30902997||28234430||32254090||25034575||27040947||19805273||31267973||30679171||30825473||29564914||25771007||33173024||32510963||31854488||33433946||31384529||33812473||32544511||30465973||33307202||28199033||30613142||33166111||25368674||30328157||30667503||32946921||34414687||33722591||32116701||31026776||30835586||31939276||33750829||31346334||16515818||26456489|…	Nano Lett. 2020 Feb 12;20(2):936-946||Adv Mater. 2017 Oct;29(39):||ACS Nano. 2019 Mar 26;13(3):2849-2857||Nat Commun. 2019 Mar 22;10(1):1336||Adv Mater. 2017 Apr;29(14):||Nanoscale Horiz. 2019 Mar 1;4(2):378-387||J Control Release. 2014 Oct 28;192:192-201||Adv Drug Deliv Rev. 2017 Feb;110-111:3-12||Proc Natl Acad Sci U S A. 2009 Sep 22;106(38):16157-62||Lancet Oncol. 2019 Jul;20(7):e390-e396||Can…	Journal Article	2021-05-20	2021-10-20	2021-11-23	2021-11-24	2021-11-22
2021	Patterns and Predictors of First-Line Taxane Use in Patients with Metastatic Triple-Negative Breast Cancer in US Clinical Practice.	we investigated first-line (1l) treatment patterns and predictors of taxane use to better understand the evolving metastatic triple-negative breast cancer (mtnbc) treatment landscape. this retrospective analysis of the truven health marketscan	O'Shaughnessy Joyce||Emens Leisha A||Chui Stephen Y||Wang Wei||Russell Kenneth||Lin Shih-Wen||Flores Avile Carlos||Luhn Patricia||Schneeweiss Andreas	Baylor University Medical Center, Texas Oncology, US Oncology, Dallas, TX 75251, USA.:1||UPMC Hillman Cancer Center, Magee-Womens Hospital, Pittsburgh, PA 15232, USA.:1||Genentech, Inc., South San Francisco, CA 94080, USA.:3||Pharmaceutical Outcomes and Policy, University of Florida, Gainesville, FL 32610, USA.:1||F. Hoffmann-La Roche Ltd., 4070 Basel, Switzerland.:1||Genesis Research, Hoboken, N…	Switzerland	Curr Oncol	Taxoids||Docetaxel	IM	therapeutic use||therapeutic use||therapeutic use||drug therapy||Antineoplastic Combined Chemotherapy Protocols||Docetaxel||Female||Humans||Retrospective Studies||Taxoids||Triple Negative Breast Neoplasms	33278935||1607900||21330339||11146273||24794159||32979513||29703690||30032243||29445301||30345906||26314782||31394922||19343511||23610525||28000014||34272041||19470941	Lancet. 2020 Dec 5;396(10265):1817-1828||J Clin Epidemiol. 1992 Jun;45(6):613-9||Am J Epidemiol. 2011 Mar 15;173(6):676-82||J Clin Epidemiol. 2000 Dec;53(12):1258-67||Oncologist. 2014 Jun;19(6):608-15||Ann Oncol. 2020 Dec;31(12):1623-1649||Clin Breast Cancer. 2018 Oct;18(5):e919-e926||Ann Oncol. 2018 Aug 1;29(8):1634-1657||Cancer Manag Res. 2018 Feb 08;10:249-256||N Engl J Med. 2018 Nov 29;379(22…	Journal Article||Research Support, Non-U.S. Gov't	2021-06-14	2021-07-15	2021-07-22	2021-09-25	2021-07-21	2021-07-14
2021	Simultaneous delivery of anti-miRNA and docetaxel with supramolecular self-assembled "chitosome" for improving chemosensitivity of triple negative breast cancer cells.	at present, treating of triple negative breast cancer (tnbc) mainly depends on chemotherapy with more toxic side effects, but the effect is limited and it is highly prone to drug resistance. gene therapy using anti-micrornas maybe one of alternative therapeutic strategies. due to the poor cell permeability and significant in vivo decomposition rate of anti-micrornas, which limits their clinical a…	Sun Xianfu||Xu Haipeng||Huang Tao||Zhang Chengjuan||Wu Junzhao||Luo Suxia	Department of Breast Oncology, The Affiliated Cancer Hospital of Zhengzhou University, Zhengzhou, 450008, Henan, China.:3||Department of Thoracic Oncology, Fujian Cancer Hospital, Fujian Medical University Cancer Hospital, Fuzhou, 350014, Fujian, China.:1||Department of Pathology, The Affiliated Cancer Hospital of Zhengzhou University, Zhengzhou, 450008, Henan, China.:1||Department of Medical Onc…	United States	Drug Deliv Transl Res	Antineoplastic Agents||Drug Carriers||MicroRNAs||Docetaxel	IM	therapeutic use||therapeutic use||therapeutic use||drug therapy||Antineoplastic Agents||Cell Line, Tumor||Docetaxel||Drug Carriers||Humans||MicroRNAs||Nanoparticles||Particle Size||Triple Negative Breast Neoplasms	24619745||27184417||26175926||23436929||24536073||26538316||25998712||15806104||25409146||18812439||25861727||23064097||25011539||25786616||10880073||25587216||24384374||24389132||23872012||20580915||15656685||20068163||28578974||11867469||18200508||23727261||26456916||29069920||25848071||24739077||21982904||27604151||19796660||20836623||23594237||22874502||23465882||22267008||28386324||26473415|…	Schmadeka R, Harmon BE, Singh M. Triple-negative breast carcinoma: current and emerging concepts. Am J Clin Pathol. 2014;141:462C77.||Bianchini G, Balko JM, Mayer IA, Sanders ME, Gianni L. Triple-negative breast cancer: challenges and opportunities of a heterogeneous disease. Nat Rev Clin Oncol. 2016;13:674C90.||Wahba HA, El-Hadaad HA. Current approaches in treatment of triple-negative breast can…	Journal Article||Research Support, Non-U.S. Gov't			2020-05-13	2021-11-26	2020-05-13
2021	Targeted Treatment of Triple-Negative Breast Cancer.	triple-negative breast cancer is increasingly recognized as a heterogeneous entity that can be categorized according to histologic, molecular, and clinical subtypes. while chemotherapy remains the backbone of treatment for this disease, there are now several available targeted agents including immunotherapy, poly(adenosine diphosphate-ribose) polymerase inhibitors, and most recently a food and dr…	Young Joanna A||Tan Antoinette R	From the Levine Cancer Institute, Atrium Health, Charlotte, NC.:1	United States	Cancer J	Antibodies, Monoclonal, Humanized||Immunoconjugates||Phosphoinositide-3 Kinase Inhibitors	IM	therapeutic use||therapeutic use||therapeutic use||drug therapy||Antibodies, Monoclonal, Humanized||Female||Humans||Immunoconjugates||Phosphoinositide-3 Kinase Inhibitors||Triple Negative Breast Neoplasms	10.1038/onc.2012.36	Siegel RL, Miller KD, Jemal A. Cancer statistics, 2019. CA Cancer J Clin. 2019;69:7C34.||Bertucci F, Ng CKY, Patsouris A, et al. Genomic characterization of metastatic breast cancers. Nature. 2019;569:560C564.||Lehmann BD, Bauer JA, Chen X, et al. Identification of human triple-negative breast cancer subtypes and preclinical models for selection of targeted therapies. J Clin Invest. 2011;121:2750…	Journal Article||Review			2021-01-22	2021-09-28	2021-01-21
2021	Efavirenz as a potential drug for the treatment of triple-negative breast cancers.	in contrast to hormone receptor driven breast cancer, patients presenting with triple-negative breast cancer (tnbc) often have limited drug treatment options. efavirenz, a non-nucleoside reverse transcriptase (rt) inhibitor targets abnormally overexpressed long interspersed nuclear element 1 (line-1) rt and has been shown to be a promising anticancer agent for treating prostate and pancreatic can…	Chiou P-T||Ohms S||Board P G||Dahlstrom J E||Rangasamy D||Casarotto M G	ACRF Department of Cancer Biology and Therapeutics, The John Curtin School of Medical Research, The Australian National University, Canberra, ACT, Australia.:3||The John Curtin School of Medical Research, The Australian National University, Canberra, ACT, Australia.:1||Anatomical Pathology, ACT Pathology, Canberra Hospital and ANU Medical School, ANU College of Health and Medicine, The Australian…	Italy	Clin Transl Oncol	Alkynes||Antineoplastic Agents||Benzoxazines||Cyclopropanes||Fatty Acids||Reverse Transcriptase Inhibitors||efavirenz	IM	therapeutic use||therapeutic use||therapeutic use||drug effects||drug effects||therapeutic use||metabolism||therapeutic use||drug therapy||genetics||pathology||Alkynes||Antineoplastic Agents||Benzoxazines||Cell Death||Cell Line, Tumor||Cell Proliferation||Cell Shape||Cyclopropanes||Down-Regulation||Fatty Acids||Female||Humans||Long Interspersed Nucleotide Elements||Phenotype||Reverse Transcriptas…	10.1056/NEJMra1001389||10.1634/theoncologist.2011-S1-01||10.3121/cmr.2009.825||10.3747/co.v18i4.738||10.1016/j.tips.2015.08.009||10.1200/JCO.2016.34.15_suppl.e12580||10.1177/1179554918790563||10.1016/j.clon.2018.09.006||10.1158/1078-0432.Ccr-06-3045||10.1007/s11864-019-0682-x||31538027||10.1358/dot.2019.55.7.3015642||10.1158/1078-0432.CCR-10-2560||10.1056/NEJMoa1809615||10.1016/s0140-6736(16)3245…	Foulkes WD, Smith IE, Reis-Filho JS. Triple-negative breast cancer. N Engl J Med. 2010;363(20):1938C48. https://doi.org/10.1056/NEJMra1001389 .||Hudis CA, Gianni L. Triple-negative breast cancer: an unmet medical need. Oncologist. 2011;16(Suppl 1):1C11. https://doi.org/10.1634/theoncologist.2011-S1-01 .||Onitilo AA, Engel JM, Greenlee RT, Mukesh BN. Breast cancer subtypes based on ER/PR and Her2 …	Journal Article	2020-04-24	2020-06-10	2020-06-23	2021-08-28	2020-06-23
2021	Efficacy and Safety of Platinum-Based Chemotherapy as First-Line Therapy for Metastatic Triple-Negative Breast Cancer: A Meta-Analysis of Randomized Controlled Trials.	triple-negative breast cancer constitutes approximately 12%-17% of all breast cancer cases, and >33% of patients develop distant metastases. systemic cytotoxic chemotherapy is the primary treatment for patients with metastatic triple-negative breast cancer; however, the role of first-line platinum-based chemotherapy in these patients remains controversial. this meta-analysis evaluated the efficac…	Lu Fei||Hou Yu||Chen Zhengting||Jiang Jie||He Xi||Xia Yaoxiong||Cao Ke||Chang Li||Li Wenhui	Department of Radiation Oncology, The Third Affiliated Hospital of Kunming Medical University, 531840Tumor Hospital of Yunnan Province, Kunming, Yunnan, China.:7||Department of Oncology and Hematology, Southern Central Hospital of Yunnan Province, Mengzi, Yunnan, China.:1||Department of Medical Imagine, 36657The First Affiliated Hospital of Kunming Medical University, Kunming, Yunnan, China.:1||D…	United States	Technol Cancer Res Treat	Antineoplastic Agents||Platinum	IM	therapeutic use||therapeutic use||statistics & numerical data||drug therapy||secondary||Antineoplastic Agents||Female||Humans||Platinum||Prognosis||Randomized Controlled Trials as Topic||Survival Rate||Triple Negative Breast Neoplasms	25795409||17387718||23223332||29238206||21067385||25847936||26447756||27343437||15510162||29878040||27939063||25736070||29873695||22665533||32097092||32588429||29039120||32563561||7786990||29801396||17555582||21233401||27184417||27310713||29713086||25847929||31703646||17671126||18543098||25001611||9310563||30667505||30818144||19622551||18591931||22008217||14766126||10843985||15547178||20924076||1…	Lancet Oncol. 2015 Apr;16(4):436-46||Cancer. 2007 May 1;109(9):1721-8||Ann Oncol. 2013 May;24(5):1219-25||Onco Targets Ther. 2017 Dec 01;10:5739-5744||N Engl J Med. 2010 Nov 11;363(20):1938-48||J Clin Oncol. 2015 Jun 10;33(17):1902-9||Oncotarget. 2015 Dec 15;6(40):43135-43||Cancer Treat Rev. 2016 Jul;48:34-41||Nat Rev Cancer. 2004 Oct;4(10):814-9||Ann Oncol. 2018 Aug 1;29(8):1763-1770||Lancet. 20…	Journal Article||Meta-Analysis||Research Support, Non-U.S. Gov't			2021-05-13	2021-11-30	2021-05-12
2021	LHRH-Targeted Redox-Responsive Crosslinked Micelles Impart Selective Drug Delivery and Effective Chemotherapy in Triple-Negative Breast Cancer.	systemic chemotherapy is efficacious against triple-negative breast cancer (tnbc), but it is often associated with serious side effects. here, a luteinizing hormone-releasing hormone (lhrh) receptor-targeted and tumor microenvironment-responsive nanoparticle system to selectively deliver chemotherapeutic drugs to tnbc cells, is reported. this delivery system (termed "lhrh-dcms") contains poly(eth…	Xiao Kai||Liu Qiangqiang||Suby Nell||Xiao Wenwu||Agrawal Rinki||Vu Michael||Zhang Hongyong||Luo Yan||Li Yuanpei||Lam Kit S	National Chengdu Center for Safety Evaluation of Drugs and National Clinical Research Center for Geriatrics, West China Hospital of Sichuan University, Chengdu, 610041, P. R. China.:2||Department of Obstetrics and Gynecology, School of Medicine, University of California, Davis, CA, 95817, USA.:2||Department of Biochemistry & Molecular Medicine, UC Davis Cancer Center, University of California, Da…	Germany	Adv Healthc Mater	Drug Carriers||Micelles||Gonadotropin-Releasing Hormone||Polyethylene Glycols||Paclitaxel	IM	therapeutic use||therapeutic use||pharmacology||therapeutic use||therapeutic use||drug therapy||Animals||Cell Line, Tumor||Drug Carriers||Drug Delivery Systems||Gonadotropin-Releasing Hormone||Humans||Micelles||Oxidation-Reduction||Paclitaxel||Polyethylene Glycols||Triple Negative Breast Neoplasms||Tumor Microenvironment||Xenograft Model Antitumor Assays	11029513||22253091||19660809||21658763||19099361||28585953||21062977||25767408||29620124||20211210||25410881||11208825||21295849||15656583||16752077||11422790||27739358||22396491||20797419||2470152||16123131||2946403||24984011||28668277||18611045||29682647||26218744||22484195||30081305||11398175||17512856||30346182||30207593||25735801||7912516||26676166||17949501||16767086||21787818||12237622	Int J Oncol. 2000 Nov;17(5):1063-9||Angew Chem Int Ed Engl. 2012 Mar 19;51(12):2864-9||Biomaterials. 2009 Oct;30(30):6006-16||Biomaterials. 2011 Sep;32(27):6633-45||Bioconjug Chem. 2009 Jan;20(1):87-94||Nanoscale. 2017 Jun 14;9(23):7765-7770||Cancer Res. 2010 Nov 15;70(22):9022-30||Int Med Case Rep J. 2015 Feb 27;8:65-9||Nanoscale. 2018 Apr 19;10(15):6861-6871||J Control Release. 2010 Jun 15;144(…	Journal Article||Research Support, N.I.H., Extramural||Research Support, Non-U.S. Gov't||Research Support, U.S. Gov't, Non-P.H.S.	2020-07-09		2020-11-18	2021-05-15	2020-11-17	2020-10-20
2021	A new immunochemical strategy for triple-negative breast cancer therapy.	triple-negative breast cancer (tnbc) is a highly diverse group of malignant neoplasms which tend to have poor outcomes, and the development of new targets and strategies to treat these cancers is sorely needed. antibody-drug conjugate (adc) therapy has been shown to be a promising targeted therapy for treating many cancers, but has only rarely been tried in patients with tnbc. a major reason the …	Lin Chih-Wei||Zheng Tianqing||Grande Geramie||Nanna Alex R||Rader Christoph||Lerner Richard A	Department of Chemistry, The Scripps Research Institute, La Jolla, CA, 92037, USA.:3||Department of Immunology and Microbiology, The Scripps Research Institute, Jupiter, FL, 33458, USA.:2||Department of Chemistry, The Scripps Research Institute, La Jolla, CA, 92037, USA. rlerner@scripps.edu.:1	England	Sci Rep	Antibodies, Monoclonal||Immunoconjugates||Membrane Glycoproteins||Membrane Proteins||Oligopeptides||monomethylauristatin F||Receptor, trkB||tropomyosin-related kinase-B, human	IM	therapeutic use||therapeutic use||methods||immunology||therapeutic use||immunology||drug therapy||pathology||therapy||Antibodies, Monoclonal||Cell Line, Tumor||Female||Humans||Immunoconjugates||Immunotherapy||Membrane Glycoproteins||Membrane Proteins||Molecular Targeted Therapy||Oligopeptides||Receptor, trkB||Triple Negative Breast Neoplasms	27765921||23936232||31231031||12972259||28303026||9405338||32315394||26657794||32778778||29062027||17934452||28604807||25494884||31332746||31894001||15329723||25825511||12702756||25583986||30796353||14981258||30741921||20602996||17372220||29313949||17975657||28230291||27445334||8525368||31847708||28649690||19414595||29978332||12676795||30667505||30258937||24630478||19181522||24982195||22437872||3…	Oncotarget. 2017 Jan 3;8(1):1913-1924||PLoS One. 2013 Jul 30;8(7):e70616||Cell Chem Biol. 2019 Sep 19;26(9):1229-1239.e9||J Mol Biol. 2003 Sep 26;332(4):889-99||Nat Rev Drug Discov. 2017 May;16(5):315-337||Science. 1997 Dec 19;278(5346):2085-92||Blood. 2020 Jun 11;135(24):2159-2170||Mol Cells. 2016 Mar;39(3):258-65||Nat Rev Cancer. 2020 Oct;20(10):555-572||Nat Commun. 2017 Oct 24;8(1):1112||Nat B…	Journal Article||Research Support, Non-U.S. Gov't	2021-03-13	2021-07-05	2021-07-23	2021-11-18	2021-07-22
2021	Advances in Combining Radiation and Immunotherapy in Breast Cancer.	breast irradiation has long been utilized in the adjuvant or metastatic setting to eliminate microscopic disease or to palliate existing disease, respectively. however, preclinical data have demonstrated that radiation can also alter the tumor microenvironment and induce antitumor immune responses. as a result, multiple clinical studies have been undertaken and have reported synergy between radia…	Nguyen Anthony T||Shiao Stephen L||McArthur Heather L	Department of Radiation Oncology, Cedars-Sinai Medical Center, Los Angeles, CA.:1||Department of Radiation Oncology, Cedars-Sinai Medical Center, Los Angeles, CA; Department of Biomedical Sciences, Division of Immunology, Cedars-Sinai Medical Center, Los Angeles, CA.:1||Department of Medicine, Division of Medical Oncology, Cedars-Sinai Medical Center, Los Angeles, CA. Electronic address: heather.…	United States	Clin Breast Cancer	Antibodies, Monoclonal||Antineoplastic Agents	IM	therapeutic use||therapeutic use||immunology||therapy||methods||immunology||Antibodies, Monoclonal||Antineoplastic Agents||Breast Neoplasms||Combined Modality Therapy||Female||Humans||Immunotherapy||Lymphocyte Activation	16382236||24357146||31752994||31294749||33028595||10626784||30345906||32113750||22019144||23583648||27924752||32053137||31752991||32194409||25858148||30842061||29559561||33278935||33106386||32417409||12218188||13042090||31086347||27138582||25517616||29654146||31747077||15701862||33243969||33476307||25716473||31786121||17979839||30397353||30475950||26720612||29063313||21300764||24382348||28598415|…	Nature. 2006 Feb 9;439(7077):682-7||Cancer Immunol Immunother. 2014 Mar;63(3):259-71||J Immunother Cancer. 2019 Nov 21;7(1):316||JAMA Oncol. 2019 Sep 1;5(9):1276-1282||Clin Cancer Res. 2020 Dec 15;26(24):6437-6444||Cancer Res. 1999 Dec 15;59(24):6028-32||N Engl J Med. 2018 Nov 29;379(22):2108-2121||Clin Breast Cancer. 2020 Jun;20(3):238-245||Lancet. 2011 Nov 12;378(9804):1707-16||Am J Pathol. 201…	Journal Article||Research Support, Non-U.S. Gov't||Review	2021-01-16	2021-03-14	2021-04-04	2021-11-18	2021-04-03	2021-03-11
2021	Assessment of structural chromosomal instability phenotypes as biomarkers of carboplatin response in triple negative breast cancer: the TNT trial.	in the tnt trial of triple negative breast cancer (nct00532727), germline brca1/2 mutations were present in 28% of carboplatin responders. we assessed quantitative measures of structural chromosomal instability (cin) to identify a wider patient subgroup within tnt with preferential benefit from carboplatin over docetaxel. copy number aberrations (cnas) were established from 135 formalin-fixed par…	Sipos O||Tovey H||Quist J||Haider S||Nowinski S||Gazinska P||Kernaghan S||Toms C||Maguire S||Orr N||Linn S C||Owen J||Gillett C||Pinder S E||Bliss J M||Tutt A||Cheang M C U||Grigoriadis A	Breast Cancer Now Toby Robins Research Centre, The Institute of Cancer Research, London, UK.:3||Clinical Trials and Statistics Unit, The Institute of Cancer Research, London, UK.:5||Breast Cancer Now Unit, King's College London Faculty of Life Sciences and Medicine, London, UK; School of Cancer and Pharmaceutical Sciences, King's College London Faculty of Life Sciences and Medicine, London, UK.:1…	England	Ann Oncol	Biomarkers||Trinitrotoluene||Carboplatin	IM	therapeutic use||therapeutic use||genetics||drug therapy||genetics||Antineoplastic Combined Chemotherapy Protocols||Biomarkers||Carboplatin||Chromosomal Instability||Humans||Phenotype||Trinitrotoluene||Triple Negative Breast Neoplasms	30175241||30345906||24887359||25825120||20609467||31570822||9230594||21135055||25847936||22933060||25475740||23000897||23047548||29713086||25770156||22576213||28578601||29275435||15510162||23945592||26775620||28825726||30178746||22522925||28288110	Wellcome Open Res. 2018 Jun 12;3:68||N Engl J Med. 2018 Nov 29;379(22):2108-2121||Breast Cancer Res. 2014 May 15;16(3):R47||Mol Oncol. 2015 Aug;9(7):1274-86||Lancet. 2010 Jul 24;376(9737):235-44||Nat Med. 2019 Oct;25(10):1526-1533||MD Comput. 1997 Jul-Aug;14(4):306-17||Ann Oncol. 2011 Jul;22(7):1561-1570||J Clin Oncol. 2015 Jun 10;33(17):1902-9||Cancer Res. 2012 Nov 1;72(21):5454-62||Breast Cance…	Journal Article||Research Support, Non-U.S. Gov't	2020-03-23	2020-10-13	2020-10-26	2021-01-20	2020-10-25	2020-08-05
2021	Excellent Response to Atezolizumab After Clinically Defined Hyperprogression Upon Previous Treatment With Pembrolizumab in Metastatic Triple-Negative Breast Cancer: A Case Report and Review of the Literature.	immunotherapy with immune checkpoint inhibitors (icis), including programmed cell death protein-1 (pd-1) and programmed cell death ligand-1 (pd-l1) inhibitors, has revolutionized the systematic treatment of advanced and metastatic solid tumors. however, the response rate to icis is unsatisfactory, and unexpected hyperprogressive disease (hpd) is even observed in a small subgroup of patients. pati…	Feng Dongfeng||Guan Yaping||Liu Mingguo||He Shuqian||Zhao Weipeng||Yin Beibei||Liang Jing||Li Yan||Wang Jun	Department of Oncology, The First Affiliated Hospital of Shandong First Medical University & Shandong Provincial Qianfoshan Hospital, Jinan, China.:6||Shandong Lung Cancer Institute, Jinan, China.:6||Shandong Key Laboratory of Rheumatic Disease and Translational Medicine, Jinan, China.:6||Department of Oncology, Yuncheng Honesty Hospital, Heze, China.:1||Department of Pathology, The First Affilia…	Switzerland	Front Immunol	Antibodies, Monoclonal, Humanized||Antineoplastic Agents, Immunological||Immune Checkpoint Inhibitors||atezolizumab||pembrolizumab	IM	therapeutic use||therapeutic use||drug therapy||therapeutic use||methods||drug therapy||Aged||Antibodies, Monoclonal, Humanized||Antineoplastic Agents, Immunological||Carcinoma, Ductal||Disease Progression||Female||Humans||Immune Checkpoint Inhibitors||Immunotherapy||Neoplasm Metastasis||Neoplasm Staging||Remission Induction||Treatment Outcome||Triple Negative Breast Neoplasms	31701630||28609226||31757877||28653677||27827313||32810553||32019858||31444293||30193240||31779710||30439581||32033028||21436444||32949350||31675687||30345906||30361681||31902695||30297397||30206165||30730278||32421224||31602395||33278935||31921686||28321814||25605845||32727409||32265935||29174430||32161104||31780645||30627987||30977778||28351930||28419181||31806361||31802899||33225795||29725330|…	Thorac Cancer. 2020 Jan;11(1):15-18||J Clin Oncol. 2017 Aug 20;35(24):2781-2789||Clin Cancer Res. 2020 Apr 15;26(8):1846-1855||Nat Rev Clin Oncol. 2017 Nov;14(11):655-668||Clin Cancer Res. 2017 Apr 15;23(8):1920-1928||J Hepatol. 2021 Feb;74(2):350-359||Clin Cancer Res. 2020 Jun 1;26(11):2565-2572||Oncologist. 2019 Nov;24(11):1416-1419||JAMA Oncol. 2018 Nov 1;4(11):1543-1552||J Immunother Cancer. …	Case Reports||Journal Article||Research Support, Non-U.S. Gov't||Review	2020-09-19	2021-05-07	2021-06-18	2021-06-29	2021-06-17
2021	Transport-driven engineering of liposomes for delivery of -particle radiotherapy to solid tumors: effect on inhibition of tumor progression and onset delay of spontaneous metastases.	highly cytotoxic -particle radiotherapy delivered by tumor-selective nanocarriers is evaluated on metastatic triple negative breast cancer (tnbc). on vascularized tumors, the limited penetration of nanocarriers (<50-80 on an orthotopic mda-mb-231 tnbc murine model forming spontaneous metastases, we evaluated the maximum tolerated dose (mtd), biodistributions, and control of tumor growth and/or sp…	Prasad Aprameya||Nair Rajiv||Bhatavdekar Omkar||Howe Alaina||Salerno Dominick||Sempkowski Michelle||Josefsson Anders||Pacheco-Torres Jesus||Bhujwalla Zaver M||Gabrielson Kathleen L||Sgouros George||Sofou Stavroula	Chemical and Biomolecular Engineering (ChemBE), Institute for NanoBioTechnology, Johns Hopkins University, Baltimore, MD, USA.:5||City of Hope Medical Center, Beckman Research Institute, Duarte, CA, USA.:1||The Russell H. Morgan Department of Radiology and Radiological Science, Cancer Invasion & Metastasis Program, Department of Oncology, School of Medicine, Johns Hopkins University, Baltimore, M…	Germany	Eur J Nucl Med Mol Imaging	Antineoplastic Agents||Liposomes	IM	therapeutic use||therapeutic use||drug therapy||radiotherapy||Alpha Particles||Animals||Antineoplastic Agents||Cell Line, Tumor||Humans||Liposomes||Mice||Triple Negative Breast Neoplasms	10.2967/jnumed.116.178673||10.2967/jnumed.117.204651||10.2967/jnumed.119.229229||10.1158/1535-7163.mct-13-0108||10.1146/annurev-bioeng-062117-120931||10.2478/v10019-010-0054-4||10.1158/1078-0432.Ccr-06-3045||10.1007/s11864-019-0682-x||10.1200/jco.2016.68.4068||10.1021/acs.molpharmaceut.9b00812||10.1016/j.biomaterials.2017.03.035||10.1021/mp100038h||10.1073/pnas.030420797||2684393||10.1002/cncr.23…	Kratochwil C, Bruchertseifer F, Giesel FL, Weis M, Verburg FA, Mottaghy F, et al. ||Poty S, Francesconi LC, McDevitt MR, Morris MJ, Lewis JS. -emitters for radiotherapy: from basic radiochemistry to clinical studiespart 2. J Nucl Med. 2018;59:1020C7. https://doi.org/10.2967/jnumed.117.204651 .||Sathekge M, Bruchertseifer F, Vorster M, Lawal IO, Knoesen O, Mahapane J, et al. Predictors of overall …	Journal Article	2021-01-18	2021-05-10	2021-06-13	2021-11-12	2021-06-12
2021	Efficacy and Safety of Weekly Paclitaxel With or Without Oral Alisertib in Patients With Metastatic Breast Cancer: A Randomized Clinical Trial.	elevated expression of aurka adversely affects prognosis in estrogen receptor (er)-positive and erbb2 (formerly her2)-negative and triple-negative breast cancer and is associated with resistance to taxanes. to compare paclitaxel alone vs paclitaxel plus alisertib in patients with er-positive and erbb2-negative or triple-negative metastatic breast cancer (mbc). in this randomized clinical trial co…	O'Shaughnessy Joyce||McIntyre Kristi||Wilks Sharon||Ma Ling||Block Margaret||Andorsky David||Danso Michael||Locke Tracy||Scales Amy||Wang Yunfei	Baylor University Medical Center, Dallas, Texas.:1||Texas Oncology, Dallas.:3||US Oncology, Houston, Texas.:10||Rocky Mountain Cancer Centers, Lakewood, Colorado.:1||Nebraska Cancer Specialists, Omaha.:1||Rocky Mountain Cancer Centers, Boulder, Colorado.:1||Virginia Oncology Associates, Norfolk.:1	United States	JAMA Netw Open	ERBB2 protein, human||Receptor, ErbB-2||AURKA protein, human||Aurora Kinase A||Paclitaxel	IM	therapeutic use||therapeutic use||drug therapy||pathology||therapeutic use||Administration, Oral||Adult||Aged||Aged, 80 and over||Antineoplastic Combined Chemotherapy Protocols||Aurora Kinase A||Breast Neoplasms||Disease-Free Survival||Female||Humans||Middle Aged||Paclitaxel||Prognosis||Progression-Free Survival||Receptor, ErbB-2||Treatment Outcome	19136513||29207686||24980948||23437271||11827981||18160686||11551964||18945821||21933890||21980926||30347019||17438137||23186136||12390251||19228622||27593935||22772063||12925766||23000897||10963602||28114286||22538974||29289986||25728526||23171949	Gut. 2009 May;58(5):679-87||Oncotarget. 2017 Sep 1;8(53):91803-91816||Mol Cancer Ther. 2014 Sep;13(9):2170-83||PLoS One. 2013;8(2):e56919||J Cell Biol. 2002 Feb 4;156(3):437-51||N Engl J Med. 2007 Dec 27;357(26):2666-76||J Biol Chem. 2001 Dec 7;276(49):46219-24||Mol Pharmacol. 2009 Jan;75(1):92-100||Clin Cancer Res. 2011 Nov 15;17(22):7194-203||Br J Haematol. 2011 Dec;155(5):561-79||JAMA Oncol. 2…	Journal Article||Randomized Controlled Trial||Research Support, Non-U.S. Gov't			2021-04-21	2021-08-21	2021-04-20
2021	Triple-Negative Breast Cancer: Breast Tumors With an Identity Crisis.	triple-negative breast cancer (tnbc) is pathologically defined by lack of expression of the estrogen receptor, progesterone receptor, and human epidermal growth factor receptor 2 amplification and portends an aggressive clinical course with worse outcomes compared with other breast cancers. until recently, standard treatment options consisted of sequential cytotoxic chemotherapies for both early …	Nunnery Sara E||Mayer Ingrid A||Balko Justin M		United States	Cancer J	Immune Checkpoint Inhibitors||Immunoconjugates	IM	therapeutic use||therapeutic use||drug therapy||genetics||Humans||Immune Checkpoint Inhibitors||Immunoconjugates||Signal Transduction||Triple Negative Breast Neoplasms	21376230||16651414||22028489||26253813||29365031||21373875||27042088||30786188||24114677||17159189||26515496||28606920||28729775||21147047||18250347||27583878||20068102||30345906||23340303||22665533||25071121||22198468||30753167||30853353||20189874||17438091||23000897||27310713||25208879||10963602||17620276||17671126||29424936||23965901||22078026||19276248||31665482||31822498||25103565||21810917|…	Cell. 2011 Mar 4;144(5):646-74||Cancer Res. 2006 May 1;66(9):4636-44||Clin Cancer Res. 2011 Nov 1;17(21):6905-13||Breast. 2015 Nov;24 Suppl 2:S36-40||Ann Oncol. 2018 Apr 1;29(4):895-902||Breast Cancer Res Treat. 2012 Apr;132(3):781-91||Breast Cancer (Auckl). 2016 Mar 22;10:25-36||N Engl J Med. 2019 Feb 21;380(8):741-751||J Pathol. 2014 Jan;232(2):142-50||J Clin Oncol. 2007 Jan 1;25(1):118-45||Cli…	Journal Article||Research Support, N.I.H., Extramural||Review			2021-01-22	2021-09-28	2021-01-21
2021	Eribulin-based neoadjuvant chemotherapy for triple-negative breast cancer patients stratified by homologous recombination deficiency status: a multicenter randomized phase	to investigate clinical usefulness of eribulin-based neoadjuvant chemotherapy in triple-negative breast cancer (tnbc) patients. patients in group a (aged the full analysis set comprised 99 patients. the pcr rate was 65% (90% ci, 46%-81%) and 45% (27%-65%) in groups a1 and a2, respectively, and 19% (8%-35%) in both groups b1 and b2. no major difference was seen in secondary endpoints, but peripher…	Masuda Norikazu||Bando Hiroko||Yamanaka Takashi||Kadoya Takayuki||Takahashi Masato||Nagai Shigenori E||Ohtani Shoichiro||Aruga Tomoyuki||Suzuki Eiji||Kikawa Yuichiro||Yasojima Hiroyuki||Kasai Hiroi||Ishiguro Hiroshi||Kawabata Hidetaka||Morita Satoshi||Haga Hironori||Kataoka Tatsuki R||Uozumi Ryuji||Ohno Shinji||Toi Masakazu	Department of Surgery, Breast Oncology, NHO Osaka National Hospital, 2-1-14 Hoenzaka, Chuou-ku, Osaka, Japan. nmasuda@alpha.ocn.ne.jp.:1||Breast and Endocrine Surgery, Faculty of Medicine, University of Tsukuba, Ibaraki, Japan.:1||Breast and Endocrine Surgery, Kanagawa Cancer Center, Kanagawa, Japan.:1||Department of Breast Surgery, Hiroshima University Hospital, Hiroshima University, Hiroshima, …	Netherlands	Breast Cancer Res Treat	Furans||Ketones||Carboplatin||eribulin||Paclitaxel	IM	therapeutic use||therapeutic use||drug therapy||Antineoplastic Combined Chemotherapy Protocols||Breast Neoplasms||Carboplatin||Female||Furans||Homologous Recombination||Humans||Japan||Ketones||Neoadjuvant Therapy||Paclitaxel||Treatment Outcome||Triple Negative Breast Neoplasms	27140309||17879158||17329194||24569463||30245148||29978332||27101413||21376385||25381136||24529560||25838395||29873695||20030375||30335131||24871032||22152853||27041672||26006067||16020666||25667473||25475740||27184417||15894097||29713086||24723974||25247558||29246904||18645010||28861862||23877339||32060783||21719750||32348295||31289672||29275435||15057285||24728578||26754092||18250347||24574277|…	Br J Cancer. 2016 May 24;114(11):1212-8||Breast Cancer Res Treat. 2008 Aug;110(3):531-9||Lancet Oncol. 2007 Mar;8(3):235-44||Br J Cancer. 2014 Mar 18;110(6):1497-505||Clin Breast Cancer. 2019 Feb;19(1):1-9||Drug Deliv Transl Res. 2018 Oct;8(5):1483-1507||Clin Transl Oncol. 2017 Jan;19(1):91-104||Lancet. 2011 Mar 12;377(9769):914-23||Breast Cancer Res Treat. 2014 Dec;148(3):553-61||Lancet. 2014 Ju…	Clinical Trial, Phase II||Journal Article||Multicenter Study||Randomized Controlled Trial	2020-12-25	2021-03-05	2021-03-26	2021-06-30	2021-03-25
2021	The role of capecitabine-based neoadjuvant and adjuvant chemotherapy in early-stage triple-negative breast cancer: a systematic review and meta-analysis.	the role of capecitabine in neoadjuvant and adjuvant chemotherapy for early-stage triple-negative breast cancer (tnbc) is highly controversial. our meta-analysis was designed to further elucidate the effects of capecitabine on survival in early-stage tnbc patients and its safety. pubmed, embase, and papers presented at several main conferences were searched up to december 19, 2019, to investigate…	Huo Xingfa||Li Jinming||Zhao Fuxing||Ren Dengfeng||Ahmad Raees||Yuan Xinyue||Du Feng||Zhao Jiuda	Breast Disease Diagnosis and Treatment Center of Affiliated Hospital of Qinghai University & Affiliated Cancer Hospital of Qinghai University, Xining, 810000, China.:6||Peking University Cancer Hospital and Institute, Beijing, 100142, China.:1||Breast Disease Diagnosis and Treatment Center of Affiliated Hospital of Qinghai University & Affiliated Cancer Hospital of Qinghai University, Xining, 810…	England	BMC Cancer	Capecitabine	IM	therapeutic use||pathology||surgery||therapeutic use||methods||methods||diagnosis||mortality||pathology||therapy||Antineoplastic Combined Chemotherapy Protocols||Breast||Capecitabine||Chemotherapy, Adjuvant||Disease-Free Survival||Female||Humans||Mastectomy||Neoadjuvant Therapy||Neoplasm Staging||Proportional Hazards Models||Triple Negative Breast Neoplasms	21050424||22152853||31720077||31700549||10772661||28337954||22454417||26077235||23980081||27741288||13655060||3802833||18097448||28253390||19621070||10080589||26041745||31804894||22508812||24002511||25712461||25403582||30719136||31504126||28398846||25656744||23219286||23301067||27264120||31804861||28838210||30667505||15593093||25422488||31448088||28355581||31446432||26538316||31339827||32046998||…	Breast Cancer Res. 2010;12 Suppl 2:S3||Lancet. 2012 Feb 4;379(9814):432-44||Am J Cancer Res. 2019 Oct 01;9(10):2103-2119||Ther Adv Med Oncol. 2019 Nov 01;11:1758835919882581||J Clin Invest. 2000 Apr;105(8):R15-24||Oncol Res. 2017 Nov 2;25(9):1567-1578||J Clin Oncol. 2012 May 20;30(15):1879-87||J Clin Oncol. 2015 Jul 20;33(21):2353-60||J Clin Oncol. 2013 Oct 1;31(28):3531-9||PLoS One. 2016 Oct 14;…	Journal Article||Meta-Analysis||Systematic Review	2020-02-25	2021-01-05	2021-01-21	2021-09-07	2021-01-20
2021	The Prognostic Value of Axillary Staging Following Neoadjuvant Chemotherapy in Inflammatory Breast Cancer.	inflammatory breast cancer (ibc) has historically been characterized by high rates of recurrence and poor survival; however, there have been significant improvements in systemic therapy. we sought to investigate modern treatment of ibc and define the yield and prognostic significance of axillary lymph nodes after neoadjuvant chemotherapy (nac). women with clinical stage t4d, n0-n3, m0 ibc from 20…	Grova Monica M||Strassle Paula D||Navajas Emma E||Gallagher Kristalyn K||Ollila David W||Downs-Canner Stephanie M||Spanheimer Philip M	Department of Surgery, Surgical Oncology and Endocrine Surgery, Lineberger Comprehensive Cancer Center, University of North Carolina at Chapel Hill, Chapel Hill, NC, USA.:6||Lineberger Comprehensive Cancer Center, University of North Carolina, Chapel Hill, NC, USA.:3||Department of Surgery, Surgical Oncology and Endocrine Surgery, Lineberger Comprehensive Cancer Center, University of North Caroli…	United States	Ann Surg Oncol	Receptor, ErbB-2	IM	therapeutic use||pathology||drug therapy||pathology||Antineoplastic Combined Chemotherapy Protocols||Axilla||Breast Neoplasms||Chemotherapy, Adjuvant||Female||Humans||Inflammatory Breast Neoplasms||Mastectomy||Neoadjuvant Therapy||Neoplasm Recurrence, Local||Neoplasm Staging||Prognosis||Receptor, ErbB-2	28472761||24411624||26811528||19365624||7321565||21509759||28755879||20603440||31342381||19410665||28564564||28560598||21761159||28766220||31293637||30516102||31960171||27237061||15998949||12697939||20959401	Oncotarget. 2017 Jul 25;8(30):49370-49379||Int J Radiat Oncol Biol Phys. 2014 Mar 1;88(3):565-71||J Clin Oncol. 2016 Apr 1;34(10):1072-8||Ann Surg Oncol. 2009 Jul;16(7):1959-72||J Surg Oncol. 1981;18(4):355-61||Cancer. 2011 May 1;117(9):1819-26||Clin Breast Cancer. 2018 Feb;18(1):e73-e77||Ann Oncol. 2011 Mar;22(3):515-523||Ann Surg Oncol. 2019 Oct;26(10):3374-3379||Int J Surg. 2009 Jun;7(3):272-5…	Journal Article	2020-05-28	2020-09-01	2020-09-26	2021-05-15	2020-09-25
2021	Neo-Bioscore in Guiding Post-surgical Therapy in Patients With Triple-negative Breast Cancer Who Received Neoadjuvant Chemotherapy.	patients with triple-negative breast cancer (tnbc) who have not achieved pathological complete response (pcr) after neoadjuvant chemotherapy (nac) were considered for adjuvant capecitabine. this study was to explore the utility of the neo-bioscore in guiding post-surgical therapy in tnbc. the neo-bioscore was calculated for patients with non-metastatic primary breast cancer who received nac at na…	Hasegawa Yoriko||Matsubara Nobuaki||Kogawa Takahiro||Naito Yoichi||Harano Kenichi||Hosono Ako||Onishi Tatsuya||Hojo Takashi||Shimokawa Mototsugu||Mukohara Toru	Department of Breast and Medical Oncology, National Cancer Center Hospital East, Kashiwa, Japan.:6||Department of Breast Surgery, National Cancer Center Hospital East, Kashiwa, Japan.:2||Department of Biostatistics, Yamaguchi University Graduate School of Medicine, Ube, Japan.:1||Department of Breast and Medical Oncology, National Cancer Center Hospital East, Kashiwa, Japan; tmukohar@east.ncc.go.…	Greece	In Vivo		IM	therapeutic use||pathology||drug therapy||Antineoplastic Combined Chemotherapy Protocols||Breast Neoplasms||Chemotherapy, Adjuvant||Female||Humans||Japan||Neoadjuvant Therapy||Neoplasm Staging||Prognosis||Triple Negative Breast Neoplasms	31076546||18056680||8080680||26693900||16220486||30516102||1757079||24529560||28564564||15687361||10877287||11709566||26986538||29677568||28828583	Clin Cancer Res. 2019 Aug 15;25(16):4985-4992||J Clin Oncol. 2008 Jan 10;26(2):246-52||Eur J Cancer. 1994;30A(5):645-52||Eur J Cancer. 2016 Jan;53:65-74||Stat Med. 2006 Oct 30;25(20):3474-86||N Engl J Med. 2019 Feb 14;380(7):617-628||Histopathology. 1991 Nov;19(5):403-10||Lancet. 2014 Jul 12;384(9938):164-72||N Engl J Med. 2017 Jun 1;376(22):2147-2159||J Natl Cancer Inst. 2005 Feb 2;97(3):188-94|…	Journal Article	2020-11-10	2020-12-15	2021-02-25	2021-06-22	2021-02-24	2020-12-14
2021	Breast cancer during pregnancy: retrospective institutional case series.	pregnancy associated breast cancer is a rare disease. it presents a unique entity of breast cancer with aggressive phenotype. the main aim was to evaluate how the international guidelines were followed in daily practice. data concerning patients' and tumours' characteristics, management, delivery and maternal outcome were recorded from institutional electronic database. in this paper a case serie…	Matos Erika||Ovcaricek Tanja	Department of Medical Oncology, Institute of Oncology Ljubljana, Ljubljana, Slovenia.:2||Faculty of Medicine, University of Ljubljana, Ljubljana, Slovenia.:1	Poland	Radiol Oncol	Antineoplastic Agents	IM	therapeutic use||pathology||diagnosis||pathology||therapy||diagnosis||pathology||therapy||therapy||Adult||Antineoplastic Agents||Biopsy||Biopsy, Large-Core Needle||Breast||Breast Neoplasms||Female||Guideline Adherence||Humans||Mastectomy||Pregnancy||Pregnancy Complications, Neoplastic||Pregnancy Trimesters||Retrospective Studies||Triple Negative Breast Neoplasms	12511159||27051948||25547133||19204903||22086863||22907122||23052619||24756813||23610117||22785217||28333816||8635102||24736875||30481102||8201729||28937575||25848342||16484353||18476883||11263941||23813932||26828319||22264898||23122538||27151373||21115855||21856102||30878124||16894524||14586366||29545964||18390839||25795021||29728277||8598965||12057166||20846067||22102545||28232597||20932740||22…	Arch Surg. 2003 Jan;138(1):91-8; discussion 99||Hua Xi Kou Qiang Yi Xue Za Zhi. 2015 Dec;33(6):581-4||Breast Cancer Res. 2014 Dec 30;16(6):500||Cancer. 2009 Mar 15;115(6):1174-84||Cancer. 2012 Jul 1;118(13):3254-9||Oncology. 2012;83(4):239-40||Eur J Pediatr. 2013 Feb;172(2):163-70||Ann Surg Oncol. 2014 Aug;21(8):2506-11||J Clin Oncol. 2013 Jul 10;31(20):2532-9||Cancer Treat Rev. 2012 Nov;38(7):83…	Journal Article	2020-08-29	2021-03-29	2021-05-04	2021-09-21	2021-05-03
2021	Expression Pattern and Prognostic Value of EPHA/EFNA in Breast Cancer by Bioinformatics Analysis: Revealing Its Importance in Chemotherapy.	the activities of the ephrin family in breast cancer (brca) are complex. family a receptors (epha) and ligands (efna) can act as oncogenes or tumor suppressors and are implicated in chemoresistance. here, we examined the expression pattern and prognostic value of the epha/efna family in patients with breast cancer, including patients with different subtypes or different chemotherapy cohorts. in t…	Liang Zheng||Wang Xu||Dong Kaiti||Li Xinhua||Qin Chenge||Zhou Huifang	Department of Otorhinolaryngology, Tianjin Medical University General Hospital, Tianjin 300052, China.:5||Department of Breast Oncology, Key Laboratory of Breast Cancer Prevention and Therapy (Ministry of Education), Key Laboratory of Cancer Prevention and Therapy, Tianjin, National Clinical Research Center for Cancer, Tianjin's Clinical Research Center for Cancer, Tianjin Medical University Canc…	United States	Biomed Res Int	Antineoplastic Agents||Ephrins||RNA, Messenger||Receptors, Eph Family	IM	therapeutic use||metabolism||diagnosis||drug therapy||genetics||mortality||methods||analysis||genetics||metabolism||genetics||analysis||genetics||metabolism||genetics||Antineoplastic Agents||Breast||Breast Neoplasms||Computational Biology||Ephrins||Female||Humans||Middle Aged||Prognosis||RNA, Messenger||Receptors, Eph Family||Transcriptome	21452023||10544301||33538338||11705887||30413161||22588877||20224755||17332353||12496371||15359289||12808016||29085518||29101386||19396818||22980976||20614133||12651595||9267020||31402980||32848131||10502726||19733895||19641174||15147954||16098464||28732212||20020197||23193258||21709140||25351620||23325629||24003208||20179713||26833123||21935409||26015513||11641774||11146556||12810680||20028874||…	Breast Cancer Res Treat. 2012 Feb;131(3):765-75||Prostate. 1999 Dec 1;41(4):275-80||CA Cancer J Clin. 2021 May;71(3):209-249||Clin Cancer Res. 2001 Nov;7(11):3640-8||J Transl Med. 2018 Nov 9;16(1):307||Cancer Discov. 2012 May;2(5):401-4||J Oncol. 2010;2010:135285||Cancer Res. 2007 Mar 1;67(5):2226-38||Mol Cancer Res. 2002 Nov;1(1):79-87||Cancer Gene Ther. 2004 Nov;11(11):757-66||J Cell Sci. 2003 …	Journal Article	2021-02-17	2021-04-10	2021-05-13	2021-06-23	2021-05-12	2021-03-26
2021	EGFR inhibition blocks cancer stem cell clustering and lung metastasis of triple negative breast cancer.	triple-negative breast cancer (tnbc) is one of the most aggressive and metastatic breast cancer subtypes lacking targeted therapy. our recent work demonstrated that circulating tumor cell (ctc) clusters and polyclonal metastasis of tnbc are driven by aggregation of cd44	Liu Xia||Adorno-Cruz Valery||Chang Ya-Fang||Jia Yuzhi||Kawaguchi Madoka||Dashzeveg Nurmaa K||Taftaf Rokana||Ramos Erika K||Schuster Emma J||El-Shennawy Lamiaa||Patel Dhwani||Zhang Youbin||Cristofanilli Massimo||Liu Huiping	Department of Pharmacology, Northwestern University Feinberg School of Medicine, Chicago, IL, USA.:10||Department of Toxicology and Cancer Biology, University of Kentucky, Lexington, KY, USA.:1||Department of Pharmacology, Case Western Reserve University, Cleveland, OH, USA.:1||The Ben May Department for Cancer Research, the University of Chicago, Chicago, IL, USA.:1||Laboratory of Functional Bio…	Australia	Theranostics	Antineoplastic Agents||Antineoplastic Agents, Immunological||CD44 protein, human||Hyaluronan Receptors||MIRN30b microRNA, human||MicroRNAs||Neoplasm Proteins||RNA, recombinant||RNA||Erlotinib Hydrochloride||EGFR protein, human||ErbB Receptors	IM	therapeutic use||immunology||therapeutic use||drug effects||antagonists & inhibitors||immunology||physiology||therapeutic use||antagonists & inhibitors||physiology||prevention & control||secondary||genetics||antagonists & inhibitors||physiology||drug effects||drug effects||genetics||drug therapy||pathology||Animals||Antineoplastic Agents||Antineoplastic Agents, Immunological||Cell Aggregation||Er…	18485877||11597399||31969394||8918811||15475436||15289342||23224145||32286127||19632179||15939921||21457545||25171411||17051156||29069805||22239438||23340433||25604264||22665533||32714745||21727895||28716909||22473698||25681438||27648353||12629218||28928129||29120754||24269963||18003960||18496750||28358093||30633912||22229045||21067385||31031009||19693011||22481575||7509044||30361447||19194462||2…	Cell. 2008 May 16;133(4):704-15||Eur J Cancer. 2001 Sep;37 Suppl 4:S9-15||J Biol Chem. 2020 Feb 28;295(9):2640-2649||Nucleic Acids Res. 1996 Oct 15;24(20):4050-6||Clin Cancer Res. 2004 Oct 1;10(19):6487-501||Cancer Res. 2004 Aug 1;64(15):5355-62||Breast Cancer Res Treat. 2013 Jan;137(2):373-82||Cell Cycle. 2020 May;19(10):1077-1088||Cell. 2009 Jul 23;138(2):286-99||J Clin Oncol. 2005 Aug 10;23(23…	Journal Article||Research Support, Non-U.S. Gov't||Research Support, U.S. Gov't, Non-P.H.S.	2020-12-30	2021-03-21	2021-05-18	2021-07-27	2021-05-17
2021	A single-cell map of intratumoral changes during anti-PD1 treatment of patients with breast cancer.	immune-checkpoint blockade (icb) combined with neoadjuvant chemotherapy improves pathological complete response in breast cancer. to understand why only a subset of tumors respond to icb, patients with hormone receptor-positive or triple-negative breast cancer were treated with anti-pd1 before surgery. paired pre- versus on-treatment biopsies from treatment-naive patients receiving anti-pd1 (n	Bassez Ayse||Vos Hanne||Van Dyck Laurien||Floris Giuseppe||Arijs Ingrid||Desmedt Christine||Boeckx Bram||Vanden Bempt Marlies||Nevelsteen Ines||Lambein Kathleen||Punie Kevin||Neven Patrick||Garg Abhishek D||Wildiers Hans||Qian Junbin||Smeets Ann||Lambrechts Diether	Laboratory for Translational Genetics, Department of Human Genetics, KU Leuven, Leuven, Belgium.:4||VIB Center for Cancer Biology, Leuven, Belgium.:5||Department of Surgical Oncology, University Hospitals Leuven, KU Leuven, Leuven, Belgium.:3||Department of Imaging & Pathology, Laboratory of Translational Cell & Tissue Research and Department of Pathology, University Hospitals Leuven, KU Leuven, …	United States	Nat Med	Antibodies, Monoclonal, Humanized||Immune Checkpoint Inhibitors||PDCD1 protein, human||Programmed Cell Death 1 Receptor||Receptors, Antigen, T-Cell||pembrolizumab	IM	therapeutic use||immunology||immunology||immunology||therapeutic use||immunology||methods||antagonists & inhibitors||genetics||immunology||methods||drug therapy||pathology||surgery||Antibodies, Monoclonal, Humanized||CD4-Positive T-Lymphocytes||CD8-Positive T-Lymphocytes||Dendritic Cells||Female||Humans||Immune Checkpoint Inhibitors||Macrophages||Neoadjuvant Therapy||Programmed Cell Death 1 Recep…	3465532||23341518||29233559||31786121||33462450||32101663||32278621||31095287||28102259||30297909||25428505||29658848||30388456||31359002||29988129||32561858||33473155||29914354||30479382||30465198||30595452||30006565||30619378||28428369||29313948||32269339||14764699||30087163||7753172||19609238||31097342||5666878||32103204||30333625||16286245||30982598||31959985||29942092||32042196||32110781||54…	The Cancer Genome Atlas Network. Comprehensive molecular portraits of human breast tumours. Nature 490, 61C70 (2012).||Loi, S. et al. Prognostic and predictive value of tumor-infiltrating lymphocytes in a phase III randomized adjuvant breast cancer trial in node-positive breast cancer comparing the addition of docetaxel to doxorubicin with doxorubicin-based chemotherapy: BIG 02-98. J. Clin. Oncol…	Journal Article||Research Support, Non-U.S. Gov't	2020-06-05	2021-03-17	2021-05-08	2021-06-24	2021-05-07
2021	Selective therapeutic strategy for p53-deficient cancer by targeting dysregulation in DNA repair.	breast carcinomas commonly carry mutations in the tumor suppressor p53, although therapeutic efforts to target mutant p53 have previously been unfruitful. here we report a selective combination therapy strategy for treatment of p53 mutant cancers. genomic data revealed that p53 mutant cancers exhibit high replication activity and express high levels of the base-excision repair (ber) pathway, wher…	Zonneville Justin||Wang Moyi||Alruwaili Mohammed M||Smith Brandon||Melnick Megan||Eng Kevin H||Melendy Thomas||Park Ben Ho||Iyer Renuka||Fountzilas Christos||Bakin Andrei V	Department of Cancer Genetics and Genomics, Roswell Park Comprehensive Cancer Center, Buffalo, NY, USA.:6||Medical Laboratory Technology Department, Northern Border University, Arar City, Saudi Arabia.:1||Department of Microbiology & Immunology and Biochemistry, University at Buffalo, Buffalo, NY, USA.:1||The Breast Cancer Research Program, Vanderbilt-Ingram Cancer Center, Vanderbilt University M…	England	Commun Biol	Cyclin-Dependent Kinase Inhibitor p21||Drug Combinations||Phthalazines||Piperazines||Poly(ADP-ribose) Polymerase Inhibitors||Pyrrolidines||Tumor Suppressor Protein p53||trifluridine tipiracil drug combination||Thymine||Trifluridine||olaparib	IM	therapeutic use||genetics||metabolism||genetics||administration & dosage||administration & dosage||administration & dosage||administration & dosage||drug effects||genetics||administration & dosage||administration & dosage||drug therapy||genetics||metabolism||genetics||metabolism||methods||A549 Cells||Animals||Antineoplastic Combined Chemotherapy Protocols||Cell Line||Cell Line, Tumor||Cyclin-Depe…	23852170||26730949||30355453||29765774||26476454||26557901||19066467||24529560||16619041||24366029||21745813||27364684||22722201||32054925||29215955||25378319||1702995||23118055||21376230||17072348||26067754||25700705||16912188||29192214||24675954||9640213||31118521||15829967||23539594||27184417||15688066||27135926||23175119||29660759||24043628||21862407||11179235||23844915||15829966||21557216||4…	Nat Genet. 2013 Sep;45(9):970-6||PLoS One. 2016 Jan 05;11(1):e0146031||Lancet Oncol. 2018 Nov;19(11):1437-1448||ESMO Open. 2018 May 3;3(Suppl 1):e000357||Nucleic Acids Res. 2016 Jan 4;44(D1):D457-62||Ther Adv Med Oncol. 2015 Nov;7(6):340-56||Cell Cycle. 2008 Dec 15;7(24):3840-6||Lancet. 2014 Jul 12;384(9938):164-72||Oncogene. 2006 Sep 7;25(40):5561-9||Nat Cell Biol. 2014 Jan;16(1):2-9||Nucleic Ac…	Journal Article||Research Support, N.I.H., Extramural||Research Support, U.S. Gov't, Non-P.H.S.	2020-08-31	2021-06-09	2021-07-14	2021-08-17	2021-07-13
